# Supplementary material for: Women, peace and insecurity: The risks of peacebuilding in everyday life for women in Sri Lanka and Nepal
Source: PLoS One. 2024 May 29;19(5):e0303023. doi: 10.1371/journal.pone.0303023 (PMC11135728; doi:10.1371/journal.pone.0303023)
Supplement: S3 Data — (DO) [file pone.0303023.s007.do]

****these commands, using the attached file "nepal.dta", replicate the results pertaining to Nepal, presented in the article "Women, Peace and Insecurity: The risks of peacebuilding in everyday life for women in Sri Lanka and Nepal" 


*** DATA PREPARATION: naming variables, creating dummies, reversing scales for interpretations etc**

*gender
gen female = Q29
recode female (1=0)(2=1) 

*education level
gen education=Q41
recode education (88=.) (1/2=0) (3/7=1)

*physical health
gen physhealth=Q49

*mental health
gen mentalhealth=Q51

*district dummies
gen jhapa = Q2
recode jhapa (1=1) (2/6=0)

gen morang = Q2
recode morang (2=1) (1=0) (3/6=0)

gen sunsari = Q2
recode sunsari (3=1) (1/2=0) (4/6=0)

gen dang = Q2
recode dang (4=1) (1/3=0) (5/6=0)

gen bardiya = Q2
recode bardiya (5=1) (1/4=0) (6=0)

gen surkhet = Q2
recode surkhet (6=1) (1/5=0)

*low and high affected 
gen lowconflict=.
replace lowconflict=1 if Q2==1
replace lowconflict=1 if Q2==2
replace lowconflict=1 if Q2==3
replace lowconflict=0 if Q2==4
replace lowconflict=0 if Q2==5
replace lowconflict=0 if Q2==6


gen highconflict=.
replace highconflict=1 if Q2==4
replace highconflict=1 if Q2==5
replace highconflict=1 if Q2==6
replace highconflict=0 if Q2==1
replace highconflict=0 if Q2==2
replace highconflict=0 if Q2==3


*marital status
gen married = Q42
recode married (2=1) (1=0) (3/6=0) (88=.)

*age
gen agebinary= Q40
recode agebinary (1/2=0) (3/6=1) (88=.)

*lived in Nepal during conflict
gen livedNepal = Q56

*greatest current threat
gen currentthreat= Q68
tab currentthreat

*conflict exposure- different alternative measures. The main one used in the article is "affected"  
recode Q59_1 Q59_2 Q59_3 Q59_4 Q59_5 Q59_6 Q59_7(.=0)
recode  Q60_1 Q60_2 Q60_3 Q60_4 Q60_5 Q60_6 Q60_7 Q60_8 (.=0)
recode  Q61_1 Q61_2 Q61_3 Q61_4 Q62_1 Q62_2 Q62_3 Q62_4 (.=0)
codebook Q59_1 Q59_2 Q59_3 Q59_4 Q59_5 Q59_6 Q59_7 Q60_1 Q60_2 Q60_3 Q60_4 Q60_5 Q60_6 Q60_7 Q60_8 Q61_1 Q61_2 Q61_3 Q61_4 Q62_1 Q62_2 Q62_3 Q62_4

*violence = an additive index of sexual violence, attacked/beaten,  forced to use violence, household member killed, hh member forcibly disappeared, wounded in shell attacks, or injured by land mines
gen violence = Q60_7+Q60_4+Q60_5+Q61_2+Q61_3+Q62_1+Q62_3+Q62_4
tab violence

*dichotomous version of violence:
gen violence2 = violence
recode  violence2 (0=0) (1/max=1)
tab violence2 

*experienced any type of exposure
gen affected =  Q59_1+ Q59_2+ Q59_3+ Q59_4+ Q59_5+ Q59_7+ Q60_1+ Q60_2+ Q60_3+ Q60_4+ Q60_5+ Q60_6+ Q60_7 +Q60_8+ Q61_1+ Q61_2+ Q61_3+ Q61_4+ Q62_1+ Q62_2+ Q62_3+ Q62_4
tab affected

*dichotomous version of affected:
gen affected2=affected
recode  affected2 (0=0) (1/max=1)
tab affected2

*PTSD 
*binary indicator of PTSD based on established cut-off
gen ptsd14=Q74+Q75+Q76+Q77+Q78+Q79
recode ptsd14 (0/13=0) (14/max=1)

* continuous coding of PTSD symptoms 
gen ptsdindex=(Q74+Q75+Q76+Q77+Q78+Q79)-6


* social network: someone to confide in + seek support

* how often someone to confide in
recode Q87 (88=.) 
gen confide = Q87
recode confide (1/2=0) (3/5=1)

*seek support from...
recode Q88_1 Q88_2 Q88_3 Q88_4 Q88_5 Q88_6 (.=0)
gen whoseek = Q88_1 +Q88_2 +Q88_3+ Q88_4 +Q88_5 +Q88_6 
recode whoseek (0=0) (1/max=1)

*combine the two (someone to confide in + seek support)
gen network = whoseek + confide
recode network (0=0) (1/2=1)

*family's financial situation
recode Q89 (88=.) 
gen famfinance =Q89
recode famfinance (1=4) (2=3) (3=2) (4=1)


*Trust and coexistence
*recode =1 if most people can be trusted 
gen trusted = Q104
recode trusted (88=.)  (1=1)(2=0) 

*Trust in army 
gen trustarmy= Q108_Q84_9
recode trustarmy (88=.) (3=0) (2=1) (1=2)

*trust in Maoists
gen trustmaoist= Q108_Q84_7
recode trustmaoist (88=.) (3=0) (2=1) (1=2)

*threatened by army
gen threatarmy = Q109_Q85_9
recode threatarmy (88=.) (3=0) (2=1) (1=2)

*threatened by maoists
gen threatmaoist = Q109_Q85_7
recode threatmaoist (88=.) (3=0) (2=1) (1=2)

*comfortable around maoists
gen comfwork= Q110_Q86_1
recode comfwork (1=3) (2=2) (3=1) (4=0)
gen comfvillage=Q110_Q86_2
recode comfvillage (1=3) (2=2) (3=1) (4=0)
gen comfneigh=Q110_Q86_3
recode comfneigh (1=3) (2=2) (3=1) (4=0)
gen comffamily=Q110_Q86_4
recode comffamily (1=3) (2=2) (3=1) (4=0)
gen comfmarry=Q110_Q86_5
recode comfmarry (1=3) (2=2) (3=1) (4=0)
gen comfmaoists = comfwork+ comfvillage + comfneigh+ comffamily+ comfmarry

*it is important to collect testimonies
gen collecttest = Q95
recode collecttest (88=.) (4=0) (3=1) (2=2) (1=3)

* sharing truth will be positive between groups
gen intergroup = Q96
recode intergroup (88=.) (4=0) (3=1) (2=2) (1=3)

*accountability and punishment
generate responsibility = Q118
recode responsibility (88=.) (4=0) (3=1) (2=2) (1=3)
recode Q119_1 Q119_2 Q119_3 Q119_4 Q119_5  Q119_6 Q119_7 Q119_8 Q119_9 Q119_10 (.=0)
gen punish = Q119_2 + Q119_3+Q119_4+Q119_5+Q119_7
gen punishbi =punish
recode punishbi (0=0) (1/max=1)

*peace agreement necessary to end conflict
gen cpaneeded = Q115
recode cpaneeded (88=.) (4=0) (3=1) (2=2) (1=3)

*peace agreement reflects will of nepali people
gen cpareflectwill = Q116
recode cpareflectwill (88=.) (4=0) (3=1) (2=2) (1=3)


*****************MAIN RESULTS AND ANALYSIS*****************

*Descriptive background in text p 24
tab livedNepal
tab Q59_1
tab violence2
tab ptsd14
tab physhealth
tab education
tab famfinance
tab currentthreat

*Table 3: Coexistence and trust 
ologit trustmaoist  female affected ptsd14 physhealth education  famfinance  highconflict
ologit trustarmy  female affected ptsd14 physhealth education  famfinance  highconflict
ologit threatmaoist  female affected ptsd14 physhealth education famfinance  highconflict
ologit threatarmy  female affected ptsd14 physhealth education  famfinance  highconflict
reg comfmaoists  female affected ptsd14 physhealth education  famfinance  highconflict

*substantial interpretations of Table 3
quietly ologit trustarmy  female affected ptsd14 physhealth education  famfinance  highconflict
margins, at(female=(0/1)) predict(outcome(0)) atmeans
margins, at(female=(0/1)) predict(outcome(1)) atmeans
margins, at(female=(0/1)) predict(outcome(2)) atmeans

quietly ologit threatmaoist  female affected ptsd14 physhealth education famfinance  highconflict
margins, at(female=(0/1)) predict(outcome(0)) atmeans
margins, at(female=(0/1)) predict(outcome(1)) atmeans
margins, at(female=(0/1)) predict(outcome(2)) atmeans

quietly ologit threatarmy  female affected ptsd14 physhealth education  famfinance  highconflict
margins, at(female=(0/1)) predict(outcome(0)) atmeans
margins, at(female=(0/1)) predict(outcome(1)) atmeans
margins, at(female=(0/1)) predict(outcome(2)) atmeans


*Table 4: Truthtelling
ologit collecttest  female affected ptsd14 physhealth education  famfinance  highconflict
ologit intergroup  female affected ptsd14 physhealth education  famfinance  highconflict

*substantial interpretations of Table 4
ologit collecttest  female affected mentalhealth physhealth education  famfinance  highconflict
margins, at(female=(0/1)) predict(outcome(0)) atmeans
margins, at(female=(0/1)) predict(outcome(1)) atmeans
margins, at(female=(0/1)) predict(outcome(2)) atmeans
margins, at(female=(0/1)) predict(outcome(3)) atmeans


*Table 5: Accountability (Model 2)
ologit responsibility  female affected ptsd14 physhealth education  famfinance  highconflict

*Table 6: Peace agreement 
ologit cpaneeded  female affected ptsd14 physhealth education  famfinance  highconflict
ologit cpareflectwill  female affected ptsd14 physhealth education  famfinance  highconflict


****************** APPENDIX **********************

*information about sample (p 5)
tab sunsari female
tab morang female
tab jhapa female
tab bardiya female
tab surkhet female
tab dang female

* Descriptive data (p 15-)

* - Coexistence and trust
tab trustmaoist female, column chi2
tab trustarmy female, column chi2
tab threatmaoist female, column chi2
tab threatarmy female, column chi2
tab comfmaoists female, column chi2
ci means comfmaoists if female==1, level(90)
ci means comfmaoists if female==0, level(90)

* - Truthtelling
tab collecttest female, column chi2
tab intergroup female, column chi2

* - Accountability
tab responsibility female, column chi2

* - Peace agreement views
tab cpaneeded female, column chi2
tab cpareflectwill female, column chi2

* - Control variables
sum affected  ptsd14 physhealth education  famfinance  highconflict


* Robustness tests related to Table 3 (Coexistence and trust)

*(a)Alternative measures of DV/trust
*generalized trust
logit trusted  female affected ptsd14 physhealth education  famfinance  highconflict
*each item for comfortable
reg comfwork  female affected ptsd14 physhealth education  famfinance  highconflict
reg comfvillage   female affected ptsd14 physhealth education  famfinance  highconflict
reg comfneigh   female affected ptsd14 physhealth education  famfinance  highconflict
reg comffamily  female affected ptsd14 physhealth education  famfinance  highconflict
reg comfmarry   female affected ptsd14 physhealth education  famfinance  highconflict

* (b) with additional control variables
ologit trustmaoist  female affected ptsd14 physhealth education  famfinance network married agebinary highconflict
ologit trustarmy  female affected ptsd14 physhealth education  famfinance network married agebinary  highconflict
ologit threatmaoist  female affected ptsd14 physhealth education famfinance network married agebinary  highconflict
ologit threatarmy  female affected ptsd14 physhealth education  famfinance network married agebinary  highconflict
reg comfmaoists  female affected ptsd14 physhealth education  famfinance network married agebinary  highconflict

* (c) trimmed models
ologit trustmaoist  female affected  education    highconflict
ologit trustarmy   female affected  education    highconflict
ologit threatmaoist   female affected  education    highconflict
ologit threatarmy  female affected  education    highconflict
reg comfmaoists   female affected  education    highconflict


* Robustness tests related to Table 4 (Truthtelling)

* (a) Alternative measure: giving testimony in truth commission?
recode Q99_1 Q99_2 Q99_3 Q99_4  Q99_5 Q99_6 Q99_7 Q99_8 Q99_9 Q99_10 (.=0)
gen testified =Q99_1 + Q99_2 + Q99_3 + Q99_4 + Q99_5+ Q99_6+ Q99_7 +Q99_8+Q99_9 
gen testifiedany =testified
recode testifiedany (0=0) (1/9=1)

*satisifed with experience? (N:209)
recode Q100 (88=.)
gen tcsatisfaction=Q100
recode tcsatisfaction (1/2=1) (3/5=0)
tab tcsatisfaction female, column chi2

* (b) with additional controls
ologit collecttest  female affected ptsd14 physhealth education  famfinance  network married agebinary  highconflict
ologit intergroup  female affected ptsd14 physhealth education  famfinance  network married agebinary  highconflict

* (c) trimmed models
ologit collecttest  female physhealth education  famfinance  highconflict
ologit intergroup  female physhealth education  famfinance  highconflict


*Robustness related to Table 5 (Accountability)

* (a) alternative measurement of DV: punish perpetrators of violence during conflict?
ologit punish  female affected ptsd14 physhealth education  famfinance  highconflict
logit punishbi  female affected ptsd14 physhealth education  famfinance  highconflict

* (b) additional control variables
ologit responsibility  female affected ptsd14 physhealth education  famfinance network married agebinary   highconflict

*(c) trimmed models
ologit responsibility  female physhealth highconflict


* Robustness related to Table 6 (Peace agreement)

* (a) with additional controls
ologit cpaneeded  female affected ptsd14 physhealth education  famfinance network married agebinary highconflict
ologit cpareflectwill  female affected ptsd14 physhealth education  famfinance network married agebinary  highconflict

*(b) trimmed
ologit cpaneeded  female physhealth   famfinance  highconflict
ologit cpareflectwill  female physhealth   famfinance  highconflict
