# Supplementary material for: Women, peace and insecurity: The risks of peacebuilding in everyday life for women in Sri Lanka and Nepal
Source: PLoS One. 2024 May 29;19(5):e0303023. doi: 10.1371/journal.pone.0303023 (PMC11135728; doi:10.1371/journal.pone.0303023)
Supplement: S4 Data — (DO) [file pone.0303023.s008.do]

****these commands, using the attached file "sri_lanka.dta", replicate the results pertaining to Sri Lanka, presented in the article "Women, Peace and Insecurity: The risks of peacebuilding in everyday life for women in Sri Lanka and Nepal" 

set more off

*** DATA PREPARATION: naming variables, creating dummies, reversing scales for interpretations etc**

*gender
gen female = Q5
recode female (1=0)(2=1) 

*education level
gen education=Q19
recode education (1/2=0) (3/6=1) (88=.)

*physical health
gen physhealth=Q28

*mental health
recode Q30 (-99=.)
gen mentalhealth=Q30

*district dummies
gen mannar = Q2
recode mannar (3=1) (1=0) (2=0) 
gen vavuniya = Q2
recode vavuniya (1=1) (2=0) (3=0)
gen anuradhapura = Q2
recode anuradhapura (2=1) (1=0) (3=0)

*ethnicity dummies
gen sinhala = Q24
recode sinhala (1=1) (2/max=0)
gen tamil = Q24
recode tamil (2=1) (1=0) (3=0) (4=1)
gen muslim = Q24
recode muslim (3=1) (1/2=0) (4/max=0)

*age
gen age=Q18
gen agebinary=age
recode agebinary (1/2=0) (3/6=1) (88=.)

*marital status
gen married =Q20
recode married (2=1) (1=0) (3/7=0) (88=.)

*lived in sri lanka during war
gen livedSL = Q33
recode livedSL (2=0)

*greatest current threat 
gen currentthreat = Q43
tab currentthreat

* Conflict exposure - different alternative measures. The main one used in the article is "affected"  
recode Q34_1 Q34_2 Q34_3 Q34_4 Q34_5 Q34_6 (-99=.)
recode Q35_1 Q35_2 Q35_3 Q35_4 Q35_5 Q35_6 Q35_7 Q35_8 Q35_9(-99=.)
recode Q36_1 Q36_2 Q36_3 Q36_4 Q36_5 (-99=.)
recode Q37_1 Q37_2 Q37_3 Q37_4 Q37_5(-99=.)

*violence = an additive index of sexual violence, attacked/beaten,  forced to use
* violence, household member killed, hh member forcibly disappeared, wounded in shell attacks, or injured by land mines
gen violence = Q35_4 + Q35_5 + Q35_6 + Q36_2 + Q36_3 + Q37_3 +Q37_4

*dichotomous version of violence:
gen violence2 = violence
recode  violence2 (0=0) (1/7=1)

*experienced any type of exposure
gen affected = Q34_1+ Q34_2+ Q34_3+ Q34_4+ Q34_5+ Q35_1+ Q35_2+ Q35_3+ Q35_4+ Q35_5+ Q35_6 +Q35_7 +Q35_8 +Q36_1+ Q36_2+ Q36_3 +Q36_4 +Q37_1+ Q37_2+ Q37_3+ Q37_4 

*dichotomous version of affected:
gen affected2=affected
recode  affected2 (0=0) (1/max=1)

*PTSD
recode Q47 Q48 Q49 Q50 Q51 Q52(-99=.)

*binary indicator of PTSD based on established cut-off
gen ptsd14=Q47+Q48+Q49+Q50+Q51+Q52
recode ptsd14 (0/13=0) (14/max=1)

* continuous coding of PTSD symptoms 
gen ptsdindex=(Q47+Q48+Q49+Q50+Q51+Q52)-6


* social network: someone to confide in + seek support
* how often someone to confide in
recode Q60 (88=.)
gen confide = Q60
recode confide (1/2=0) (3/5=1)

*seek support from ...
recode  Q61_1 Q61_2 Q61_3 Q61_4 Q61_5 Q61_6 (-99=.)
gen whoseek = Q61_1 + Q61_2+ Q61_3+ Q61_4+ Q61_5 +Q61_6 
recode whoseek (0=0) (1/max=1)

* combine the two s(omeone to confide in + seek support)
gen network = whoseek + confide
recode network (0=0) (1/2=1)


*family's financial situation
recode Q62 (88=.) 
gen famfinance =(Q62)
recode famfinance (1=4) (2=3) (3=2) (4=1)


*Trust and coexistence

* most people can be trusted 
recode Q78 (88=.) (-99=.) (1=1)(2=0) 
gen trusted =Q78


*trust in specific groups
gen trustsinhala =Q82_Q82_3
recode trustsinhala (3=0) (2=1) (1=2)
gen trusttamil =Q82_Q82_4
recode trusttamil (3=0) (2=1) (1=2)
gen trustmuslim =Q82_Q82_5
recode trustmuslim (3=0) (2=1) (1=2)
gen trustforeigner =(Q82_Q82_6*-1)


*threatened by specific groups 
recode Q83_Q83_1 Q83_Q83_2 Q83_Q83_3(88=.) (-99=.) 
gen threatsinhala = Q83_Q83_1
recode threatsinhala (3=0) (2=1) (1=2)
gen threatSLtamil = Q83_Q83_2
recode threatSLtamil (3=0) (2=1) (1=2)
gen threatmuslim = Q83_Q83_3
recode threatmuslim (3=0) (2=1) (1=2)


*comfortable with SL army soldiers 
gen workarmy= Q87_Q87_1
recode workarmy (1=3) (2=2) (3=1) (4=0) (-99=.)
gen villagearmy=Q87_Q87_2
recode villagearmy (1=3) (2=2) (3=1) (4=0) (-99=.)
gen neigharmy=Q87_Q87_3
recode neigharmy (1=3) (2=2) (3=1) (4=0) (-99=.)
gen marryarmy=Q87_Q87_4
recode marryarmy (1=3) (2=2) (3=1) (4=0) (-99=.)
gen comfsoldiers = workarmy+ villagearmy + neigharmy+ marryarmy

*comfortable with ex-LTTE
gen workLTTE= Q88_Q88_1
recode workLTTE (1=3) (2=2) (3=1) (4=0) (-99=.)
gen villageLTTE=Q88_Q88_2
recode villageLTTE (1=3) (2=2) (3=1) (4=0) (-99=.)
gen neighLTTE=Q88_Q88_3
recode neighLTTE (1=3) (2=2) (3=1) (4=0) (-99=.)
gen marryLTTE=Q88_Q88_4
recode marryLTTE (1=3) (2=2) (3=1) (4=0) (-99=.)
gen comfLTTE = workLTTE+villageLTTE+neighLTTE+marryLTTE


*Truthtelling

gen collecttest = Q68
recode collecttest (88=.) (-99=.) (4=0) (3=1) (2=2) (1=3)

gen sharetruth = Q69
recode sharetruth (88=.) (-99=.) (4=0) (3=1) (2=2) (1=3)


*Accountability
generate responsibility = Q91
recode responsibility (88=.) (-99=.) (4=0) (3=1) (2=2) (1=3)


*****************MAIN RESULTS AND ANALYSIS*****************

*Descriptive background in text p 22 (kolla att dessa stämmer)
tab livedSL
tab Q34_1
tab violence2
tab ptsd14
tab physhealth
tab education
tab famfinance
tab currentthreat


*Table 2: coexistence and trust Sri Lanka
ologit trustsinhala female affected ptsd14 physhealth  education  famfinance  if sinhala==0
ologit trusttamil female affected ptsd14 physhealth  education  famfinance  if tamil==0 
ologit trustmuslim female affected ptsd14 physhealth  education  famfinance  if muslim==0
ologit threatsinhala female affected ptsd14 physhealth  education  famfinance   if sinhala==0
ologit threatSLtamil female affected ptsd14 physhealth  education  famfinance  if tamil==0 
ologit threatmuslim female affected ptsd14 physhealth  education  famfinance   if muslim==0
reg comfsoldiers female affected ptsd14 physhealth  education  famfinance   muslim tamil
reg comfLTTE  female affected ptsd14 physhealth  education  famfinance   muslim tamil

*substantial interpretations of Table 2
quietly ologit trustsinhala female affected physhealth ptsd14 education  famfinance  muslim tamil if sinhala==0

margins, at(female=(0/1)) predict(outcome(0)) atmeans
margins, at(female=(0/1)) predict(outcome(1)) atmeans
margins, at(female=(0/1)) predict(outcome(2)) atmeans

quietly ologit trusttamil female affected physhealth ptsd14 education  famfinance   muslim tamil if tamil==0 
margins, at(female=(0/1)) predict(outcome(0)) atmeans
margins, at(female=(0/1)) predict(outcome(1)) atmeans
margins, at(female=(0/1)) predict(outcome(2)) atmeans

quietly ologit trustmuslim female affected physhealth ptsd14 education  famfinance   muslim tamil if muslim==0
margins, at(female=(0/1)) predict(outcome(0)) atmeans
margins, at(female=(0/1)) predict(outcome(1)) atmeans
margins, at(female=(0/1)) predict(outcome(2)) atmeans


*Table 4: Truthtelling (Models 1-2)
ologit collecttest female affected ptsd14 physhealth education  famfinance   muslim tamil
ologit sharetruth female affected ptsd14 physhealth education  famfinance   muslim tamil

*substantial interpretations of Table 4 (Model 2)
quietly ologit sharetruth female affected mentalhealth physhealth education  famfinance   muslim tamil

margins, at(female=(0/1)) predict(outcome(0)) atmeans
margins, at(female=(0/1)) predict(outcome(1)) atmeans
margins, at(female=(0/1)) predict(outcome(2)) atmeans
margins, at(female=(0/1)) predict(outcome(3)) atmeans


*Table 5: Accountability (Model 1)
ologit responsibility  female affected ptsd14 physhealth education  famfinance  muslim tamil


****************** APPENDIX **********************


*Information about sample (p 4)
tab vavuniya female
tab anuradhapura female
tab mannar female

*Descriptive data (p 14-)

*- Coexistence and trust
tab trustsinhala female if sinhala==0,column chi2
tab trusttamil female if tamil==0,column chi2
tab trustmuslim female if muslim==0,column chi2
tab threatsinhala female if sinhala==0,column chi2
tab threatSLtamil female if tamil==0,column chi2
tab threatmuslim female if muslim==0,column chi2
ci means comfsoldiers if female==1, level(90)
ci means comfsoldiers if female==0, level(90)
ci means comfLTTE if female==1, level(90)
ci means comfLTTE if female==0, level(90)

* - Truthtelling
tab collecttest female, column chi2
tab sharetruth female, column chi2

* - Accountability
tab responsibility female, column chi2

* - Control variables
sum affected  ptsd14 education  famfinance  muslim tamil sinhala

*Robustness tests related to Table 2 (Coexistence and trust)

*(a) Alternative measures of DV/trust
*generalized trust 
ologit trusted female affected physhealth ptsd14 education  famfinance  muslim tamil
tab trusted female, column chi2
*each coexistence measure tested separately
ologit workLTTE  female affected physhealth ptsd14 education  famfinance   muslim tamil
ologit villageLTTE  female affected physhealth ptsd14 education  famfinance   muslim tamil
ologit neighLTTE female affected physhealth ptsd14 education  famfinance   muslim tamil
ologit marryLTTE female affected physhealth ptsd14 education  famfinance   muslim tamil
ologit workarmy  female affected physhealth ptsd14 education  famfinance   muslim tamil
ologit villagearmy  female affected physhealth ptsd14 education  famfinance   muslim tamil
ologit neigharmy female affected physhealth ptsd14 education  famfinance   muslim tamil
ologit marryarmy female affected physhealth ptsd14 education  famfinance   muslim tamil


* (b) additional control variables 
ologit trustsinhala female affected ptsd14 physhealth  education  famfinance  network married agebinary  if sinhala==0
ologit trusttamil female affected ptsd14 physhealth  education  famfinance  network married agebinary if tamil==0 
ologit trustmuslim female affected ptsd14 physhealth  education  famfinance network married agebinary  if muslim==0
ologit threatsinhala female affected ptsd14 physhealth  education  famfinance network married agebinary  if sinhala==0
ologit threatSLtamil female affected ptsd14 physhealth  education  famfinance network married agebinary  if tamil==0 
ologit threatmuslim female affected ptsd14 physhealth  education  famfinance network married agebinary  if muslim==0
reg comfsoldiers female affected ptsd14 physhealth  education  famfinance  network married agebinary muslim tamil
reg comfLTTE  female affected ptsd14 physhealth  education  famfinance network married agebinary  muslim tamil

* (c) trimmed models of trust and coexistence
ologit trustsinhala female education if sinhala==0
ologit trusttamil female ptsd14  if tamil==0
ologit trustmuslim female ptsd14 if muslim==0
ologit threatsinhala female affected education famfinance if sinhala==0
ologit threatSLtamil female  if tamil==0
ologit threatmuslim female if muslim==0
reg comfsoldiers female affected muslim tamil
reg comfLTTE  female affected muslim tamil


*Robustness tests related to Table 4 (Truthtelling)

* (a) Alternative measure: giving testimony
codebook Q71_1 Q71_2 Q71_3 Q71_4 Q71_5 Q71_6
gen testimony =Q71_1 + Q71_2+ Q71_3 +Q71_4+ Q71_5
tab testimony
recode testimony (0=0) (1/max=1)
tab testimony
tab testimony female, column chi2
logit testimony female affected ptsd14 physhealth education  famfinance network  muslim tamil
gen testimonysatisfied = Q72
recode testimonysatisfied (1/2=1) (3/5=0) (88=.)
tab testimonysatisfied female, column chi2
logit testimonysatisfied female affected ptsd14 physhealth education  famfinance network  muslim tamil

* (b) with additional control variables 
ologit collecttest female affected ptsd14 physhealth education  famfinance network married agebinary  muslim tamil
ologit sharetruth female affected ptsd14 physhealth education  famfinance  network married agebinary  muslim tamil

* (c) trimmed models 
ologit collecttest female  muslim tamil
ologit sharetruth female  muslim tamil


*Robustness tests related to Table 5 (Accountability)

* (a) alternative measurement: punishment of different actors
gen punishSL = Q92_2+Q92_3+Q92_4+Q92_5+Q92_6+Q92_8 
gen punishSL2 =punishSL
recode punishSL2 (0=0) (1/max=1)
gen punishLTTE = Q113_2+Q113_3+Q113_4+Q113_5+Q113_6+Q113_8 
gen punishLTTE2 =punishLTTE
recode punishLTTE2 (0=0) (1/max=1)

reg punishSL female affected ptsd14 physhealth education  famfinance  muslim tamil
logit punishSL2 female affected ptsd14 physhealth education  famfinance  muslim tamil
reg punishLTTE female affected ptsd14 physhealth education  famfinance  muslim tamil
logit punishLTTE2 female affected ptsd14 physhealth education  famfinance  muslim tamil

*(b) with additional controls
ologit responsibility  female affected ptsd14 physhealth education  famfinance network married agebinary  muslim tamil

* (c) trimmed models
ologit responsibility  female affected education  muslim tamil
